# Supplementary material for: Pseudomonas aeruginosa Reduces VX-809 Stimulated F508del-CFTR Chloride Secretion by Airway Epithelial Cells
Source: PLoS One. 2015 May 27;10(5):e0127742. doi: 10.1371/journal.pone.0127742 (PMC4446214; doi:10.1371/journal.pone.0127742)
Supplement: S1 Table — (XLSX) [file pone.0127742.s005.xlsx]

## Sheet: Sheet1
N=33	N=45	N=8	N=6	N=6	N=3	N=9	N=7	N=9	N=5	N=4
Control	VX-809	VX-809 + PAO1	VX-809 + PA14	VX-809 + PAK	VX-809 + PA1585	VX-809 + PA1587	VX-809 + PA1595	VX-809 + PA1596	VX-809 + 5450	VX-809 + 5451
9.5	32	16.9	19.7	19.1	21.8	19.8	28.3	37.9	17.1	23.9
11.6	30.8	14.2	25.3	19.5	24.1	30.7	30.1	24.8	20.6	29.3
9.7	32.3	21.3	19.4	16.7	20	21.4	28.3	36.5	18.2	23.4
12.4	42	21.2	22.5	19.2		22.8	15.1	20.7	16.7	14
11.8	42.3	19.5	19.4	18.8		24.2	13.9	18.8	19.5
11.7	47.9	15.7	17.9	20.8		18.8	11.1	24.2
6.4	48.5	15.1				21.1	12.5	22.1
12.2	57.1	16.4				27.4		22.5
8.8	38.9					29.7		20.1
8.3	27.6
6.8	25.5
7.3	23.2
8.1	24.1
8.5	28.3
6.4	23.4
10.3	29.7
9.6	30
9.8	33.4
8.8	34.3
10	36.9
9.7	13.1
9.1	29.4
8.9	41.4
7.8	33.3
10.2	41.6
11.2	35.3
13	39.9
9.5	31.1
6.8	22.1
6.3	18
7.6	18.9
9.6	36.8
11.4	30.8
9	31.6
	43.6
	41.2
	41
	33.7
	37.8
	35.3
	30.6
	33.9
	31.6
	38.2
	32.3
	33.6
