# Supplementary material for: Pseudomonas aeruginosa Reduces VX-809 Stimulated F508del-CFTR Chloride Secretion by Airway Epithelial Cells
Source: PLoS One. 2015 May 27;10(5):e0127742. doi: 10.1371/journal.pone.0127742 (PMC4446214; doi:10.1371/journal.pone.0127742)
Supplement: S2 Table — (XLSX) [file pone.0127742.s006.xlsx]

## Sheet: Sheet1
Time	Control	VX-809	VX-809 + PA14
0	4.37164	14.7858	10.437
20	4.16565	14.183	10.1166
41	4.19998	13.6986	10.0708
61	4.23813	13.4048	10.006
81	4.31061	13.2141	9.9411
101	4.39835	13.1416	9.96017
121	4.4899	13.1073	9.90677
141	4.58145	13.1149	9.88007
161	4.68445	13.195	9.85718
182	4.76456	13.2866	9.89914
202	4.80652	13.3095	9.8877
222	4.86374	13.382	9.8877
242	4.92477	13.4506	9.87244
262	4.97436	13.546	9.84192
282	8.51822	16.1323	10.0479
303	10.9062	27.0195	14.9498
323	11.1465	30.0865	16.4833
343	11.2686	31.6505	17.17
363	11.2915	32.6271	17.6315
383	11.2686	33.2336	17.9253
403	11.2076	33.7219	18.2076
424	11.1504	34.0691	18.4097
444	11.6501	34.4658	18.5776
464	12.0583	36.1443	20.1034
484	12.0697	37.5023	20.8244
504	12.0583	38.5704	21.4844
524	12.0354	39.3028	22.0566
545	11.9591	39.7339	22.5334
565	11.8561	39.9628	22.8233
585	11.7264	40.0162	23.1018
605	7.6828	28.8925	23.2468
625	1.8959	2.89917	2.04468
645	1.64795	2.17819	1.33896
665	1.62506	2.04849	1.18256
685	1.62125	2.04468	1.11008
706	1.64413	2.1019	1.07193
726	1.6861	2.17819	1.06811
746	1.70898	2.29263	1.08337
