# Supplementary material for: Pseudomonas aeruginosa Reduces VX-809 Stimulated F508del-CFTR Chloride Secretion by Airway Epithelial Cells
Source: PLoS One. 2015 May 27;10(5):e0127742. doi: 10.1371/journal.pone.0127742 (PMC4446214; doi:10.1371/journal.pone.0127742)
Supplement: S3 Table — (XLSX) [file pone.0127742.s007.xlsx]

## Sheet: Sheet1
N=12	N=19	N=4	N=7	N=3	N=3	N=3	N=3	N=3	N=3	N=6
Control	VX-809	VX-809 + PAO1	VX-809 + PA14	VX-809 + PAK	VX-809 + PA1585	VX-809 + PA1587	VX-809 + PA1595	VX-809 + PA1596	VX-809 + 5450	VX-809 + 5451
1.1	3.1	3.5	1.9	2.5	3.2	3.1	2.2	2.4	2.8	3
1	4.6	3.9	2.4	2	2.7	2.9	2.9	3	2.8	2.9
1	9.3	3.5	2.7	2.2	2.6	2.4	2.3	2.6	2.4	3.3
1.4	3.2	3.3	2.8							3.7
1.3	8.2		2.8							3.5
1	8.4		1.9							3.2
0.5	5.9		2.5
0.7	7
1.7	6.4
1.1	5.8
0.8	6
0.9	6.1
	6.2
	6.1
	5.4
	5.8
	4.9
	5.2
	5.6
