# Supplementary material for: Pseudomonas aeruginosa Reduces VX-809 Stimulated F508del-CFTR Chloride Secretion by Airway Epithelial Cells
Source: PLoS One. 2015 May 27;10(5):e0127742. doi: 10.1371/journal.pone.0127742 (PMC4446214; doi:10.1371/journal.pone.0127742)
Supplement: S4 Table — (XLSX) [file pone.0127742.s008.xlsx]

## Sheet: Sheet1
N=3	N=3	N=3	N=3
VX-809	VX-809 + PA14	VX-809 + Staph	VX-809 + Strep
41	19.2	39.4	39.8
36.1	18.7	37.9	36.8
35.5	16.8	36.7	34.9
