# Supplementary material for: Pseudomonas aeruginosa Reduces VX-809 Stimulated F508del-CFTR Chloride Secretion by Airway Epithelial Cells
Source: PLoS One. 2015 May 27;10(5):e0127742. doi: 10.1371/journal.pone.0127742 (PMC4446214; doi:10.1371/journal.pone.0127742)
Supplement: S5 Table — (XLSX) [file pone.0127742.s009.xlsx]

## Sheet: Sheet1
A.
CFBE dF508
N=4	N=3	N=6	N=3	N=3
Control	VX809	VX770/VX-809	VX770/VX-809 + PAO1	VX770/VX-809 + PA14
8.8	28.9	25.7	12.9	16.9
12.6	28.6	23	13.5	20.1
9.2	27.7	20.5	13.3	15.7
10.6		27.8
		26.8
		30.1
B.
UNC dF508
N=7	N=4	N=6	N=6	N=3
Control	VX809	VX770/VX-809	VX770/VX-809 + PAO1	VX770/VX-809 + PA14
0.7	3.8	1.9	1	1.1
0.7	3.3	1.5	0.6	0.5
0.8	3.5	1.6	0.8	0.9
0.6	5.3	1.6	0.6
0.6		1.3	0.7
0.8		1.7	0.8
1.3		3.5
